# Supplementary material for: Association of DSC3 mRNA Down-Regulation in Prostate Cancer with Promoter Hypermethylation and Poor Prognosis
Source: PLoS One. 2014 Mar 24;9(3):e92815. doi: 10.1371/journal.pone.0092815 (PMC3963953; doi:10.1371/journal.pone.0092815)
Supplement: Table S1 — Summary of Sequences of primers. (XLSX) [file pone.0092815.s001.xlsx]

## Sheet: Sheet1
Table S1.Summary of Sequences of primers.
Applications	Primer/Assay name/comments	Sequence
Q-PCR	DSC3-F	5'CACTTACTCGGAGTGGCACAGT3'
	DSC3-R	5'AGCTGGAGATCCTCTTCCCTCA3'
	GAPDH-F	5'GTCTCCTCTGACTTCAACAGCG3'
	GAPDH-R	5'ACCACCCTGTTGCTGTAGCCAA3'
	GSTP1-F	5'TGGACATGGTGAATGACGGCGT3'
	GSTP1-R	5'GGTCTCAAAAGGCTTCAGTTGCC3'
Pyrosequencing	Sequence to analyze	CCTCTCCGCGTCCTCTGGGTCCAATCCGGT
	Sequence to analyze bisulfite converted	TTTTTTYGYGTTTTTTGGGTTTAATTYGGT
	Nucleotide dispensation order	ATTCGTCGATTGTATCG
CG positions monitored within are indicated in red.
