# Supplementary material for: Association of DSC3 mRNA Down-Regulation in Prostate Cancer with Promoter Hypermethylation and Poor Prognosis
Source: PLoS One. 2014 Mar 24;9(3):e92815. doi: 10.1371/journal.pone.0092815 (PMC3963953; doi:10.1371/journal.pone.0092815)
Supplement: Table S2 — Summary of Pyrosequencing of three CG position in prostate cell lines. (XLSX) [file pone.0092815.s002.xlsx]

## Sheet: Sheet1
Table S2.Summary of Pyrosequencing of three CG position in prostate cell lines.
		Pos. 1	Pos. 2	Pos. 3
Assay	Sample ID	Meth. (%)	Meth. (%)	Meth. (%)	Meth. Average (%)	Unmeth. Average (%)
DSC3	RWPE	8.61	10.34	5.47	8.14	91.86
DSC3	PrEC	6.26	4.56	5.59	5.47	94.53
DSC3	LNCaP	88.74	89.72	87.82	88.76	11.24
DSC3	Du145	63.53	69.35	85.91	72.93	27.07
DSC3	22RV1	95.66	94.07	91.79	93.84	6.16
DSC3	Met	93.27	92.46	93.66	93.13	6.87
DSC3	Fetal	12.69	11.01	9.12	10.94	89.06
DSC3	LNCaP(DMSO)	89.21	88.66	86.42	88.1	11.9
DSC3	LNCaP(5-Aza-2µM)	72.25	76.78	65.73	71.59	28.41
DSC3	LNCaP(5-Aza-5µM)	45.31	39.62	36.74	40.56	59.44
DSC3	LNCaP(5-Aza-10µM)	37.08	31.25	32.46	33.6	66.4
Meth.,Methylation;Pos.,Position;Met,Bisulfite converted universally methylated gDNA;Fetal,Fetal gDNA.
